# Supplementary material for: Comparative Proteomics of Phytase-transgenic Maize Seeds Indicates Environmental Influence is More Important than that of Gene Insertion
Source: Sci Rep. 2019 Jun 3;9:8219. doi: 10.1038/s41598-019-44748-5 (PMC6547748; doi:10.1038/s41598-019-44748-5)
Supplement: Supplementary file 2 — Table S1, Table S2,Table S3, Table S4, Table S5, Table S6 [file 41598_2019_44748_MOESM2_ESM.xlsx]

## Sheet: title page
Comparative Proteomics of Phytase-transgenic Maize Seed Indicates Environmental Influence is More Important than that of Gene Insertion
Authors: Yanhua Tan, Jiaming Zhang, Yong Sun, Zheng Tong, Cunzhi Peng, Lili Chang, Anping Guo, Xuchu Wang

## Sheet: Table S1
Supplementary Table S1. Primers used in qRT-PCR
Spot no	Primer pairs(5'--3')
1	F: 5’- CATCCAGTAGTCCGACCAATCC -3’
	R: 5’-TTTAGGTGAGCCATACTTGCTTTCG -3’
2	F: 5’- CTCTGGATGTGAACTCAAGGACTC -3’
	R: 5’- AAGCGGCTCTTACCATACCAA -3’
3	F: 5’- GATGGTGCTCTGGTTGTGGTT -3’
	R: 5’- ACACGGGAGAAAGTCTGATACG -3’
6	F: 5’- TGCTTCAGGGGCAAAACAT -3’
	R: 5’-TCAATACCTAGTGACAGGGGAGTAA -3’
7	F: 5’- CAGAAACTCCAAGCACCTCG -3’
	R: 5’- CAAGACAGCAACCAAATCATAGAC -3’
20	F: 5’- CTGATGCTGTTCGGGTCGT -3’
	R: 5’- GTCGTCAAGGTACTGGAGGATAAT -3’
24	F: 5’- ATCCGCAGGGAGAACCAGT-3’
	R: 5’- TCACCGACACCACCTCATAGA -3’
27	F: 5’- GCATTTCTATTCTTCATCCACCTG -3’
	R: 5’- GCACTCGTTCAACTCCCCATA -3’
28	F: 5’- CAAACCCTACCAACACCACCC -3’
	R: 5’- CGGAGATCAGCGGAGTCCTT -3’

## Sheet: Table 2
Supplementary Table S2. VOL% of DAPs for field grown maize seeds
spot no	NT1	NT2	NT3	PT1	PT2	PT3	Average NT	Average PT	PT/NT
1	0.0455768	0.12573	0.119343	0.0999111	0.249682	0.10748	0.0968833	0.152358	1.57259
2	0.117917	0.130794	0.103663	0.397433	0.113769	0.203441	0.117458	0.238214	2.02808
3	0.0272069	0.0353171	0.0354412	0.0454353	0.0624784	0.0406257	0.0326551	0.0495131	1.51625
4	0.341959	0.727974	0.29465	0.181022	0.333755	0.145468	0.454861	0.220082	0.483844
5	0.157929	0.214808	0.215927	0.103223	0.10549	0.0808929	0.196221	0.0965353	0.491971
6	0.0804906	0.0591364	0.029655	0.0287592	0.0264019	0.0538946	0.0564273	0.0363519	0.644225
7	0.139699	0.0611324	0.118753	0.0536614	0.0318208	0.0588428	0.106528	0.0481083	0.451602
8	0.133517	0.178969	0.0951393	0.0681353	0.0385751	0.0585798	0.135875	0.0550967	0.405495
9	0.064957	0.103701	0.083725	0.0538922	0.0392015	0.0698522	0.0841277	0.0543153	0.645629
10	0.0346022	0.0722811	0.0610869	0.0445917	0.0232151	0.0433656	0.0559901	0.0370575	0.661858
11	0.0684269	0.071772	0.0435178	0.0181416	0.0224876	0.0412447	0.0612389	0.0272913	0.445653
12	0.0341607	0.0644494	0.0616484	0.024204	0.0377811	0.0406708	0.0534195	0.0342186	0.640564
13	0.128398	0.064083	0.0504898	0.0484293	0.0523613	0.0505296	0.0809903	0.0504401	0.622792
14	0.470702	1.03187	0.581108	0.32289	0.485342	0.234628	0.69456	0.34762	0.50049
15	0.0890712	0.105089	0.157326	0.0717909	0.0611496	0.0928749	0.117162	0.0752718	0.642459
16	0.0434676	0.0380754	0.0873699	0.0316073	0.0435192	0.0325502	0.0563043	0.0358922	0.637469
17	0.0385975	0.0391704	0.0423673	0.0224458	0.0265976	0.0212764	0.0400451	0.0234399	0.585339
18	0.266082	0.135422	0.499363	0.127209	0.229901	0.237959	0.300289	0.198356	0.660551
19	0.0616826	0.0833849	0.065367	0.0355055	0.03682	0.0587886	0.0701448	0.0437047	0.623064
20	0.0331648	0.0404387	0.0515242	0.0183603	0.0294561	0.0288472	0.0417092	0.0255545	0.612683
21	0.106326	0.123298	0.189816	0.0760377	0.138485	0.0611127	0.139813	0.0918785	0.657151
22	0.0688568	0.0615083	0.0997737	0.0468967	0.068313	0.0351718	0.0767129	0.0501272	0.653438
23	0.0477473	0.0590762	0.0750318	0.0312954	0.0426534	0.0394344	0.0606184	0.0377944	0.62348
24	0.25611	0.0658527	0.161427	0.123363	0.0907514	0.0993871	0.16113	0.1045	0.648548
25	0.167686	0.14936	0.182422	0.139001	0.0768606	0.0642943	0.166489	0.0933853	0.560909
26	0.0548669	0.0560992	0.0640882	0.0246297	0.0325049	0.0172208	0.0583514	0.0247851	0.424756
27	0.11113	0.0366108	0.0573004	0.039143	0.0454821	0.0236936	0.0683471	0.0361062	0.528278
28	0.225499	0.118971	0.114697	0.0606601	0.0488567	0.0638385	0.153056	0.0577851	0.377543
29	0.120783	0.150913	0.156885	0.0710401	0.0800966	0.0862527	0.14286	0.0791298	0.553896
30	0.141693	0.0553943	0.0612023	0.0518099	0.056841	0.0512185	0.0860965	0.0532898	0.618954
1) Spots No is assigned spot numbers as indicated in Figure1;
2) PT is the protein spot of phytase-transgenic maize seeds which grown in field condition;
3) NT is the protein spot of non-transgenic maize seeds which grown in field condition.

## Sheet: Table S3
Supplementary Table S3. MS identification and bioinformatic analysis of the 30 DAPs.
Spots No	Fold change(PT/WT)	Best Protein Accession	Best Protein Description	Protein Score	Thero.kDad	Thero. pI	Exper. kDad	Exper. pI	Thero/Exper.pI	Thero/Exper.kDad	MP/TPf	SC(%)g	P value	COG functional classification
1	1.57	gi|195630027	ruBisCO large subunit-binding protein subunit beta	398	64.69	5.81	62.34	5.23	1.11	1.0377	4	10	1.1e-09	Post-translational modification, protein turnover, and chaperones
2	2.03	gi|189027076	glucose-1-phosphate adenylyltransferase large subunit 1	231	57.89	6.16	57.89	6.71	0.92	1	8	22	0.00016	Cell wall/membrane/envelope biogenesis
3	1.52	gi|226503399	elongation factor 2	254	94.89	6	34.66	5.27	1.14	2.73774	4	7	4.5E-07	Translation, ribosomal structure and biogenesis
4	0.48	gi|413949327	pyruvate, phosphate dikinase 2, Precursor	84	103.4	6.04	103.78	5.82	1.04	0.996338	4	6	1.7	Energy production and conversion
5	0.49	gi|413933276	phosphoglucomutase, cytoplasmic 1	85	70.98	7.29	70.98	5.82	1.25	1	3	5	0.026	Carbohydrate transport and metabolism
6	0.64	gi|212275400	heat shock 70 kDa protein	63	72.93	5.54	72.93	5.39	1.03	1	2	4	0.9	Post-translational modification, protein turnover, and chaperones
7	0.45	gi|226509912	ubiquitin carboxyl-terminal hydrolase 6	99	53.98	5.73	60.46	6.21	0.92	0.892822	2	4	0.0044	Post-translational modification, protein turnover, and chaperones
8	0.41	gi|189027076	glucose-1-phosphate adenylyltransferase large subunit	424	5.79	6.16	57.89	6.51	0.95	0.100017	7	22	7.2e-08	Cell wall/membrane/envelope biogenesis
9	0.65	gi|413956739	myo-inositol phosphate synthase	204	50.21	5.46	54.54	6.16	0.89	0.920645	4	10	4E-08	Lipid transport and metabolism
10	0.66	gi|162460991	indole-3-acetate beta-glucosyltransferase	90	50.14	5.75	45.78	6.41	0.9	1.09524	2	4	0.091	Function unknown
11	0.45	gi|2500522	eukaryotic initiation factor 4A (eIF4A)	773	46.85	5.38	45.46	5.46	0.99	1.03058	6	30	1.5E-13	RNA processing and modification
12	0.64	gi|226529884	10-deacetylbaccatin III 10-O-acetyltransferase	171	45.91	5.03	45.34	5	1.01	1.01257	3	8	0.0019	Function unknown
13	0.62	gi|413950795	Isocitrate dehydrogenase [NADP]	270	46.51	6.11	43.45	6.42	0.95	1.07043	5	15	3.1E-09	Energy production and conversion
14	0.5	gi|195627248	sorbitol dehydrogenase	411	39.53	6.27	42.16	6.4	0.98	0.937619	4	21	4.5E-15	Secondary metabolites biosynthesis, transport, and catabolism
15	0.64	gi|670397371	PREDICTED: adenosine kinase 2-like	252	37.44	5	37.45	5	1	0.999733	3	17	3.8E-08	Nucleotide transport and metabolism
16	0.64	gi|195644252	aspartate-semialdehyde dehydrogenase	413	40.83	6.62	37.45	5.62	1.1	1.09025	5	21	1.7E-11	Amino acid transport and metabolism
17	0.59	gi|162464283	homocysteine S-methyltransferase 3	159	37.25	5.53	37.25	5.53	1	1	4	12	0.13	Amino acid transport and metabolism
18	0.66	gi|195628698	hypothetical protein	186	34.24	5.92	34.24	6.12	0.97	1	4	18	1.3e-06	Amino acid transport and metabolism
19	0.62	gi|806638661	cysteine synthase	98	34.23	5.67	34.23	5.7	0.99	1	2	9	0.092	Amino acid transport and metabolism
20	0.61	gi|162460029	glutathione transferase41	153	29.09	4.85	32.09	4.83	1	0.906513	4	19	0.024	Post-translational modification, protein turnover, and chaperones
21	0.66	gi|226495167	desiccation-related protein PCC13-62 precursor	93	34.24	4.82	29.67	4.96	0.97	1.15403	2	9	0.02	Function unknown
22	0.65	gi|226493460	stem-specific protein TSJT1	125	25.05	5.23	28.78	5.93	0.881956	0.870396	2	8	5E-05	Function unknown
23	0.62	gi|226499536	NADH-ubiquinone oxidoreductase 23 kDa subunit	210	26.09	5.24	26.45	4.94	1.06073	0.986389	3	17	5.8e-08	Energy production and conversion
24	0.65	gi|32330695	SKP1/ASK1-like protein	301	19.2	4.48	23.31	4.42	1.01357	0.823681	3	19	4E-12	Post-translational modification, protein turnover, and chaperones
25	0.56	gi|195636212	rhicadhesin receptor precursor	385	22.95	6.58	23.23	6.64	0.990964	0.987947	5	30	2.2E-08	Function unknown
26	0.43	gi|195640298	glycine-rich RNA-binding protein 7	36	25.16	4.87	25.16	4.48	1.08705	1	1	8	1.5	RNA processing and modification
27	0.62	gi|162457809	ubiquitin-conjugating enzyme protein E2	85	19.07	5.04	19.07	4.56	1.10526	1	2	21	0.12	Post-translational modification, protein turnover, and chaperones
28	0.53	gi|222623975	hypothetical protein OsJ_08986	81	88.3	5.82	88.3	5.52	1.05435	1	2	3	0.34	Post-translational modification, protein turnover, and chaperones
29	0.38	gi|413949328	pyruvate, phosphate dikinase 3, Precursor	103	103.78	6.04	103.78	5.78	1.04498	1	4	5	1.7	Energy production and conversion
30	0.55	gi|48374986	hypothetical protein Z477F24.14	66	15.6	4.94	16.53	5.28	0.935606	0.943739	1	9	0.0014	Carbohydrate transport and metabolism
1) Spots No is assigned spot numbers as indicated in Figure1.
2) Best Protein Accession is according to NCBI.
3)Thero.kDad and Thero. pI are the theoretical values of molecular weight (Mr., kDa) and pI for the identified proteins.
4) MP/TPf is the numbers of the matched peptides
5) Percent values of coverage (%) of the matched peptides in the whole protein sequence.
6) p value is the highest score's Expect of the matched peptides.
7) Fold change is the ratio of PT maize seeeds compared to NT maize seeds.

## Sheet: Table S4
Supplementary Table S4. KEGG pathway enrichment of the identified DAPs
Pathway	Seqs in Pathway	Enzyme	Ezyme ID	Seqs of Enzyme	Seqs	Pathway ID
Metabolism of xenobiotics by cytochrome P450	1	transferase	ec:2.5.1.18	1	tr|Q9FQ98|Q9FQ98_MAIZE	map00980
Glyoxylate and dicarboxylate metabolism	1	decarboxylase	ec:4.1.1.2	1	tr|B6TKE1|B6TKE1_MAIZE	map00630
Glycolysis / Gluconeogenesis	1	Phosphoglucomutase	ec:5.4.2.2	1	tr|A0A1D6GJ73|A0A1D6GJ73_MAIZE	map00010
Pentose and glucuronate interconversions	1	2-dehydrogenase	ec:1.1.1.14	1	tr|B6TEC1|B6TEC1_MAIZE	map00040
Pyruvate metabolism	1	phosphate dikinase	ec:2.7.9.1	2	sp|Q42368|PPDK2_MAIZE, tr|K7VFU1|K7VFU1_MAIZE	map00620
Sulfur metabolism	1	synthase	ec:2.5.1.47	1	tr|B8A377|B8A377_MAIZE	map00920
Lysine biosynthesis	1	dehydrogenase	ec:1.2.1.11	1	tr|B6TWW1|B6TWW1_MAIZE	map00300
Thiamine metabolism	1	phosphatase	ec:3.6.1.15	3	tr|B6U0S1|B6U0S1_MAIZE, sp|Q41741|IF4A_MAIZE, tr|Q9LIW1|Q9LIW1_ORYSJ	map00730
Monobactam biosynthesis	1	dehydrogenase	ec:1.2.1.11	1	tr|B6TWW1|B6TWW1_MAIZE	map00261
Inositol phosphate metabolism	1	synthase	ec:5.5.1.4	1	tr|K7VPK4|K7VPK4_MAIZE	map00562
Glycine, serine and threonine metabolism	1	dehydrogenase	ec:1.2.1.11	1	tr|B6TWW1|B6TWW1_MAIZE	map00260
Arginine biosynthesis	1	reductase	ec:1.2.1.38	1	tr|B6TWW1|B6TWW1_MAIZE	map00220
Galactose metabolism	1	Phosphoglucomutase	ec:5.4.2.2	1	tr|A0A1D6GJ73|A0A1D6GJ73_MAIZE	map00052
Drug metabolism - cytochrome P450	1	transferase	ec:2.5.1.18	1	tr|Q9FQ98|Q9FQ98_MAIZE	map00982
Pentose phosphate pathway	1	Phosphoglucomutase	ec:5.4.2.2	1	tr|A0A1D6GJ73|A0A1D6GJ73_MAIZE	map00030
Pyrimidine metabolism	1	diphosphatase	ec:3.6.1.23	1	sp|Q10FF9|DUT_ORYSJ	map00240
Fructose and mannose metabolism	1	2-dehydrogenase	ec:1.1.1.14	1	tr|B6TEC1|B6TEC1_MAIZE	map00051
Citrate cycle (TCA cycle)	1	dehydrogenase (NADP+)	ec:1.1.1.42	1	tr|K7V067|K7V067_MAIZE	map00020
Carbon fixation in photosynthetic organisms	1	phosphate dikinase	ec:2.7.9.1	2	sp|Q42368|PPDK2_MAIZE, tr|K7VFU1|K7VFU1_MAIZE	map00710
Glutathione metabolism	2	dehydrogenase (NADP+)	ec:1.1.1.42	1	tr|K7V067|K7V067_MAIZE	map00480
		transferase	ec:2.5.1.18	1	tr|Q9FQ98|Q9FQ98_MAIZE
Cysteine and methionine metabolism	2	synthase	ec:2.5.1.47	1	tr|B8A377|B8A377_MAIZE	map00270
		dehydrogenase	ec:1.2.1.11	1	tr|B6TWW1|B6TWW1_MAIZE
Starch and sucrose metabolism	2	adenylyltransferase	ec:2.7.7.27	1	sp|P55241|GLGL1_MAIZE	map00500
		Phosphoglucomutase	ec:5.4.2.2	1	tr|A0A1D6GJ73|A0A1D6GJ73_MAIZE
Streptomycin biosynthesis	2	synthase	ec:5.5.1.4	1	tr|K7VPK4|K7VPK4_MAIZE	map00521
		Phosphoglucomutase	ec:5.4.2.2	1	tr|A0A1D6GJ73|A0A1D6GJ73_MAIZE
Alanine, aspartate and glutamate metabolism	2	synthase (glutamine-hydrolysing)	ec:6.3.5.4	1	tr|B4FQW0|B4FQW0_MAIZE	map00250
		alpha-keto acid-omega-amidase	ec:3.5.1.3	1	tr|B6TGE6|B6TGE6_MAIZE
Amino sugar and nucleotide sugar metabolism	2	adenylyltransferase	ec:2.7.7.27	1	sp|P55241|GLGL1_MAIZE	map00520
		Phosphoglucomutase	ec:5.4.2.2	1	tr|A0A1D6GJ73|A0A1D6GJ73_MAIZE
Carbon fixation pathways in prokaryotes	2	phosphate dikinase	ec:2.7.9.1	2	sp|Q42368|PPDK2_MAIZE, tr|K7VFU1|K7VFU1_MAIZE	map00720
		dehydrogenase (NADP+)	ec:1.1.1.42	1	tr|K7V067|K7V067_MAIZE
Purine metabolism	4	adenylpyrophosphatase	ec:3.6.1.3	2	sp|Q41741|IF4A_MAIZE, tr|Q9LIW1|Q9LIW1_ORYSJ	map00230
		phosphatase	ec:3.6.1.15	3	tr|B6U0S1|B6U0S1_MAIZE, sp|Q41741|IF4A_MAIZE, tr|Q9LIW1|Q9LIW1_ORYSJ
		Phosphoglucomutase	ec:5.4.2.2	1	tr|A0A1D6GJ73|A0A1D6GJ73_MAIZE
		kinase	ec:2.7.1.20	1	tr|K7UH13|K7UH13_MAIZE

## Sheet: Table S5
Supplementary Table S5. VOL% of NT DAPs for diferent grown condition maize seeds
spot no	t-NT1	t-NT2	t-NT3	NT1	NT2	NT3	Average t-NT	Average NT	t-NT/NT
1	0.188236	0.258122	0.169568	0.238743	0.379772	0.352249	0.205309	0.323588	0.634476
2	0.368985	0.487441	0.299313	0.438141	0.8733	1.22301	0.385246	0.844817	0.456012
3	0.177682	0.27931	0.182112	0.251704	0.44118	0.443944	0.213035	0.378943	0.562182
4	0.134939	0.191043	0.192103	0.266468	0.411996	0.519542	0.172695	0.399335	0.432456
5	0.135789	0.104856	0.0816568	0.10246	0.0720211	0.382617	0.107434	0.185699	0.578537
6	0.0808885	0.0597427	0.0297848	0.0960009	0.133932	0.0525408	0.0568053	0.0941579	0.603299
7	0.0373844	0.0371686	0.0399765	0.0600736	0.0287411	0.0896628	0.0381765	0.0594925	0.641703
8	0.069426	0.0674327	0.0706045	0.111556	0.119088	0.0994159	0.0691544	0.11002	0.628562
9	0.045802	0.127019	0.119866	0.137612	0.159113	0.190425	0.0975623	0.162383	0.600815
10	0.0481406	0.0587217	0.0595128	0.0801439	0.0819718	0.104804	0.0554584	0.0889732	0.623315
11	0.362811	0.617712	0.439794	0.586983	0.727369	0.836043	0.473439	0.716798	0.660491
12	0.232868	0.132856	0.130936	0.294921	0.449	0.188955	0.165553	0.310959	0.532397
13	0.0424519	0.0535344	0.0761552	0.0970947	0.132836	0.0578303	0.0573805	0.0959203	0.59821
14	0.17413	0.208028	0.124912	0.277786	0.34178	0.180182	0.169023	0.266583	0.634037
15	0.334856	0.219657	0.206706	0.288278	0.307713	0.59966	0.25374	0.39855	0.636657
16	0.0259206	0.0408853	0.0261358	0.0345644	0.0547955	0.102034	0.0309806	0.063798	0.485604
17	0.0557234	0.0550214	0.0291126	0.10372	0.122851	0.128117	0.0466191	0.118229	0.394311
18	0.152858	0.130379	0.181174	0.197969	0.202813	0.49352	0.154804	0.298101	0.5193
19	0.0518992	0.0637583	0.0679446	0.0571071	0.0871208	0.167742	0.0612007	0.10399	0.588525
20	0.210173	0.163786	0.10475	0.298386	0.397363	0.406423	0.15957	0.367391	0.434332
21	1.51498	1.265	1.02166	1.77895	2.39722	2.59842	1.26721	2.2582	0.561162
22	1.63389	1.88658	1.86456	3.19718	1.79032	3.34377	1.79501	2.77709	0.646364
23	0.0264459	0.00598573	0.0318657	0.0223637	0.0545928	0.0580193	0.0214324	0.0449919	0.476362
24	0.251433	0.159412	0.131387	0.318981	0.176874	0.353722	0.180744	0.283192	0.638238
25	0.0579306	0.0384365	0.0501885	0.0946805	0.16144	0.0564858	0.0488519	0.104202	0.468818
26	0.137342	0.133816	0.164906	0.218351	0.249015	0.2245	0.145355	0.230622	0.630272
27	0.0268666	0.0395837	0.0172561	0.0393296	0.0545862	0.0422371	0.0279021	0.0453843	0.614797
28	0.11432	0.0864289	0.0589813	0.0990466	0.137627	0.3093	0.0865767	0.181991	0.475719
29	0.0591436	0.0432917	0.0379995	0.077022	0.0972956	0.0605362	0.0468116	0.0782846	0.597967
30	0.0438879	0.0434794	0.030042	0.0528144	0.0463103	0.0900441	0.0391364	0.0630563	0.620659
31	0.493428	0.431517	0.398664	0.438827	1.2271	0.85606	0.441203	0.840662	0.524828
32	0.0400297	0.0867957	0.065227	0.0741123	0.0881488	0.14444	0.0640175	0.102234	0.626188
33	0.0540416	0.0631161	0.0410007	0.114517	0.0860964	0.100087	0.0527195	0.100233	0.525967
34	0.0459459	0.0499723	0.0552404	0.0873349	0.0940463	0.073713	0.0503862	0.0850314	0.59256
35	0.028401	0.063679	0.0358439	0.0332547	0.0487499	0.150276	0.0426413	0.0774269	0.55073
36	0.518956	0.424358	0.431082	0.572588	0.624777	0.864028	0.458132	0.687131	0.666732
37	0.0645021	0.0457453	0.0458657	0.213286	0.177284	0.0739664	0.0520377	0.154845	0.336062
38	0.0356662	0.0267869	0.0388423	0.313	0.29441	0.327525	0.0337651	0.311645	0.108345
39	0.0366428	0.0251624	0.0253335	0.0397669	0.059143	0.115678	0.0290462	0.0715293	0.406075
40	0.0465276	0.0495544	0.0499774	0.0774486	0.0494877	0.095694	0.0486865	0.0742101	0.656063
41	0.0474017	0.0311945	0.0386493	0.0428731	0.0784539	0.0927014	0.0390818	0.0713428	0.547803
42	0.0511935	0.0651763	0.0741549	0.0391916	0.0307071	0.221624	0.0635082	0.0971742	0.65355
43	0.24325	0.328164	0.292588	0.318627	0.350152	0.918082	0.288001	0.528954	0.544472
44	0.48047	0.473556	0.573683	0.551902	1.20338	0.568252	0.509236	0.774511	0.657494
45	0.12138	0.15246	0.157572	0.414423	0.14972	0.282067	0.143804	0.28207	0.509817
46	0.221342	0.275086	0.258305	0.0627229	0.0437648	0.152481	0.251578	0.0863229	2.91438
47	0.09913	0.176499	0.173074	0.0403074	0.0284283	0.143891	0.149568	0.0708756	2.11029
48	0.0347733	0.0730221	0.0613545	0.0198645	0.0405457	0.028502	0.0563833	0.0296374	1.90244
49	0.0343296	0.0651102	0.0619184	0.0352681	0.039942	0.0277856	0.0537861	0.0343319	1.56665
50	0.129032	0.0647401	0.0507109	0.0378196	0.0371074	0.0434976	0.0814943	0.0394749	2.06446
51	0.0439683	0.0798985	0.0237752	0.0284328	0.0360968	0.0308254	0.049214	0.031785	1.54834
52	0.0384914	0.0482086	0.0652919	0.034655	0.0341783	0.0218492	0.050664	0.0302275	1.67609
53	0.146597	0.123533	0.112534	0.0967152	0.0785028	0.0380458	0.127555	0.0710879	1.79432
54	0.0342962	0.0543145	0.0390546	0.037995	0.0264229	0.0176119	0.0425551	0.0273433	1.55633
55	0.122602	0.175365	0.0301574	0.0678771	0.07476	0.0486148	0.109375	0.0637506	1.71567
56	0.0702251	0.0948978	0.111099	0.0496202	0.0440056	0.013185	0.092074	0.0356036	2.58609
57	0.0624724	0.0770528	0.135103	0.0501256	0.0617196	0.0386156	0.0915427	0.0501536	1.82525
58	0.208162	0.286077	0.376756	0.121154	0.15018	0.193898	0.290332	0.155077	1.87217
59	0.118505	0.129008	0.195354	0.0681103	0.0660088	0.133765	0.147622	0.0892947	1.6532
60	0.160392	0.223688	0.260969	0.0863335	0.107712	0.133807	0.215016	0.109284	1.9675
61	0.0890924	0.101608	0.101942	0.0375329	0.0499764	0.0538499	0.0975475	0.0471197	2.0702
62	0.0934015	0.101017	0.102535	0.0702384	0.0654608	0.0478672	0.0989845	0.0611888	1.61769
63	0.0913913	0.106335	0.14862	0.0565047	0.0856247	0.0692363	0.115449	0.0704552	1.63861
64	0.123529	0.0922619	0.119652	0.0614219	0.0566551	0.0667021	0.111814	0.061593	1.81537
65	0.14735	0.414662	0.182231	0.162073	0.169318	0.16446	0.248081	0.165284	1.50094
66	0.125587	0.0899332	0.101705	0.0446357	0.0481513	0.0890424	0.105742	0.0606098	1.74463
67	0.074494	0.0830938	0.102419	0.0366544	0.0285835	0.0594074	0.0866689	0.0415484	2.08597
68	0.168591	0.183651	0.195138	0.173394	0.0844347	0.0876852	0.18246	0.115171	1.58425
69	0.277727	0.175003	0.172845	0.0924014	0.124283	0.172199	0.208525	0.129628	1.60864
70	0.0980403	0.13329	0.140082	0.0502461	0.071729	0.112143	0.123804	0.0780394	1.58643
71	0.635895	0.397482	0.660791	0.392278	0.388453	0.339933	0.564723	0.373555	1.51175
72	0.410708	0.218048	0.393843	0.110569	0.111686	0.365408	0.340866	0.195888	1.74011
73	0.0863784	0.0635087	0.203638	0.0329679	0.136186	0.0374649	0.117842	0.0688729	1.711
74	0.145557	0.106406	0.131028	0.0612123	0.0759241	0.0752541	0.127664	0.0707968	1.80324
75	0.302511	0.149809	0.141192	0.1135	0.100435	0.078928	0.197837	0.097621	2.02659
76	0.142393	0.0559623	0.0614703	0.0379952	0.0547999	0.0682868	0.0866085	0.053694	1.613
1) Spots No is assigned spot numbers as indicated in Figure 5 (A),(B);
2) NT is the protein spot of NT seed which grown in greenhouse;
3) t-NT is the protein spot of NT seed which grown in field conditions.

## Sheet: Table S6
Supplementary Table S6. VOL% of PT DAPs for diferent grown condition maize seeds
spot no	t-PT1	t-PT2	t-PT3	PT1	PT2	PT3	Average t-PT	Average PT	t-PT/PT
1	0.182486	0.249988	0.213064	0.522213	0.373434	0.552603	0.215179	0.48275	0.445737
2	0.380808	0.498629	0.405022	1.10203	0.694671	0.831415	0.428153	0.876039	0.488738
3	0.19585	0.197855	0.218087	0.533713	0.352204	0.299662	0.203931	0.395193	0.516028
4	0.221029	0.242373	0.231046	0.451234	0.329748	0.348972	0.231483	0.376651	0.614581
5	0.103974	0.104885	0.0805491	0.159808	0.113282	0.167418	0.0964694	0.146836	0.656987
6	0.0289682	0.059633	0.0536656	0.0874177	0.116264	0.0749643	0.0474223	0.092882	0.510565
7	0.0298754	0.0344479	0.0621236	0.0862969	0.0636441	0.0762192	0.042149	0.0753867	0.559103
8	0.143776	0.246061	0.324184	0.470834	0.290962	0.342971	0.238007	0.368256	0.646309
9	0.0302181	0.054612	0.0489621	0.0950398	0.0823047	0.102056	0.0445974	0.0931335	0.478855
10	0.0686305	0.0383539	0.0583309	0.0632232	0.110034	0.078603	0.0551051	0.0839534	0.656377
11	0.0182734	0.0223587	0.0410695	0.11461	0.0760055	0.0339694	0.0272339	0.0748616	0.363789
12	0.186002	0.118255	0.159293	0.50991	0.255761	0.244879	0.154517	0.33685	0.458711
13	1.83076	1.80808	1.23138	5.53603	3.3573	3.41197	1.62341	4.10177	0.395782
14	0.0196923	0.0174284	0.0185268	0.0536773	0.078367	0.0693208	0.0185492	0.0671217	0.276351
15	0.0419399	0.0564232	0.0631529	0.0864905	0.108571	0.120162	0.0538387	0.105075	0.512386
16	0.0244634	0.035352	0.0151225	0.0507162	0.0453994	0.0400417	0.0249793	0.0453858	0.550377
17	0.0487574	0.059147	0.0493114	0.0873829	0.0786846	0.0965299	0.0524053	0.0875325	0.598695
18	0.0795897	0.124108	0.17063	0.355341	0.156383	0.147403	0.124776	0.219709	0.567914
19	0.181122	0.27399	0.173193	0.240055	1.01966	0.498481	0.209435	0.586065	0.357358
20	0.0167574	0.0192067	0.0407336	0.244653	0.261046	0.172883	0.0255659	0.226194	0.113026
21	0.108403	0.155291	0.128468	0.269277	0.242794	0.261573	0.130721	0.257881	0.506902
22	0.399448	0.28379	0.210788	0.374639	0.70279	0.361119	0.298009	0.479516	0.621478
23	0.546004	0.330236	0.468648	0.877014	0.546745	0.74202	0.448296	0.721926	0.620972
24	0.126832	0.120853	0.122389	0.214187	0.209714	0.212633	0.123358	0.212178	0.581389
25	0.114418	0.181224	0.154097	0.318268	0.324797	0.403445	0.149913	0.348837	0.429751
26	0.454329	0.604894	0.496682	1.08586	0.902901	0.708259	0.518635	0.899007	0.576898
27	0.0569049	0.0229722	0.0363525	0.111572	0.0730284	0.0643124	0.0387432	0.0829709	0.466949
28	0.926172	1.11141	0.929028	2.67313	2.59848	1.80392	0.98887	2.35851	0.419277
29	0.108294	0.151534	0.133922	0.289095	0.180704	0.144577	0.13125	0.204792	0.640894
30	0.0258937	0.0242547	0.0527115	0.0308768	0.0585578	0.0739741	0.0342866	0.0544696	0.629464
31	0.144634	0.195106	0.259158	0.117145	0.342488	0.42053	0.199633	0.293388	0.68044
32	0.0869857	0.118642	0.0950351	0.125026	0.169068	0.214428	0.100221	0.169507	0.5912
33	0.0678299	0.0603384	0.0405505	0.0523142	0.0169775	0.0203062	0.0562396	0.029866	1.88307
34	0.0671744	0.0537809	0.114015	0.0512759	0.0654503	0.0396914	0.0783234	0.0521392	1.5022
35	0.0540513	0.0316384	0.0585928	0.0317436	0.02435	0.0357678	0.0480942	0.0306205	1.57065
36	0.0964536	0.11418	0.150288	0.0437149	0.125631	0.0621084	0.120307	0.0771514	1.55936
37	0.356734	0.217709	0.374713	0.277131	0.164402	0.147934	0.316385	0.196489	1.61019
38	0.280486	0.234577	0.229777	0.217677	0.173557	0.103179	0.24828	0.164804	1.50651
39	0.283126	0.271988	0.16871	0.234019	0.113148	0.127511	0.241275	0.158226	1.52487
40	0.0973023	0.126135	0.102217	0.0588944	0.0483097	0.0418248	0.108551	0.0496763	2.18518
41	0.0533613	0.0538667	0.0750609	0.0464375	0.036324	0.0250974	0.060763	0.035953	1.69007
42	0.0516701	0.105772	0.115305	0.054865	0.0501063	0.0170427	0.0909157	0.0406713	2.23538
43	0.0405241	0.0644783	0.0740205	0.0341626	0.0638614	0.0203469	0.0596743	0.039457	1.51239
44	0.127425	0.137258	0.148774	0.115829	0.0780902	0.0357571	0.137819	0.0765588	1.80017
45	0.0209338	0.0289469	0.0256511	0.00607786	0.00783288	0.0263347	0.0251773	0.0134151	1.87678
46	0.0577368	0.124202	0.0628408	0.0652926	0.0339898	0.0515622	0.0815932	0.0502815	1.62273
47	0.0631419	0.179368	0.152048	0.0599937	0.0584313	0.0890392	0.131519	0.0691547	1.90181
48	0.18997	0.287805	0.289955	0.221283	0.136321	0.136229	0.25591	0.164611	1.55463
49	0.0714265	0.164255	0.131488	0.06388	0.0729949	0.0740203	0.12239	0.0702984	1.741
50	0.0620952	0.114633	0.103711	0.0494163	0.0604642	0.0728342	0.0934797	0.0609049	1.53485
51	0.0807821	0.148831	0.172524	0.0693184	0.0791947	0.113675	0.134046	0.087396	1.53377
52	0.169227	0.168977	0.123556	0.0835987	0.0856874	0.10268	0.15392	0.0906554	1.69786
53	0.41737	0.240225	0.364111	0.053655	0.090971	0.0924849	0.340569	0.079037	4.30898
54	0.0457023	0.10287	0.130331	0.0570613	0.0493023	0.0526667	0.0929678	0.0530101	1.75377
55	0.0778223	0.101927	0.167568	0.105313	0.0352576	0.0414332	0.115772	0.0606679	1.9083
56	0.0745811	0.0771998	0.0555915
57	0.0683533	0.0359719	0.0365799
58	0.0281613	0.0204436	0.0227133
59	0.0244596	0.0232413	0.0120557
60	0.0212332	0.0189683	0.0111989
61	0.0154557	0.017413	0.0201597
62	0.0407416	0.0489955	0.0397299
63	0.015931	0.019353	0.0168987
64	0.0184171	0.0354881	0.0184514
65	0.03849	0.0758581	0.0391596
66	0.0294144	0.0480687	0.0510338
67	0.0195894	0.0142109	0.0236735
68	2.38734	2.19305	3.12709
69	0.525659	0.388478	0.792345
70	0.257352	0.325445	0.944816
71	0.0590717	0.106021	0.135387
72	0.0462158	0.0545763	0.0389285
73	0.0967643	0.0998942	0.0825127
74	0.0572176	0.156379	0.0444728
75	0.0565478	0.0551746	0.0498532
76	0.320955	0.432696	0.271804
77	0.212841	0.323098	0.17699
1) Spots No is assigned spot numbers as indicated in Figure 5 (C),(D);
2) PT is the protein spot of PT seed which grown in greenhouse;
3) t-PT is the protein spot of PT seed which grown in field conditions.
